# Supplementary material for: A probability prediction method for the classification of surrounding rock quality of tunnels with incomplete data using Bayesian networks
Source: Sci Rep. 2022 Nov 18;12:19846. doi: 10.1038/s41598-022-19301-6 (PMC9674632; doi:10.1038/s41598-022-19301-6)
Supplement: Supplementary file 2 — Supplementary Information 2. [file 41598_2022_19301_MOESM2_ESM.xlsx]

## Sheet: Table B. 1
CPT for P (W) (%)
W	Fresh	Slight	Medium	Severe	Extreme
P (W)	31.1	14.7	40.5	12.6	1.1
CPT for P (D) (%)
D	Good	Ordinary	Bad	Very bad
P (D)	12.6	63.5	21	2.9
CPT for P (S) (%)
S	State1	State2	State3	State4	State5
P (S)	5.3	23.1	50.2	18.9	2.5
CPT for P (G) (%)
G	Dry / Wet	Moist / Dripping	Rain like Dripping / Linear	Tubular / Gushing
P (G)	26.6	50.3	15.4	7.8	0
CPT for P (I) (%)
I	Low	Medium	High	Extremely high
P (I)	44.3	29.4	22.4	3.9	0
Table B. 1. CPTs of part nodes of learned SRC-BN model (CPTs for W, D, S, G, and I)

## Sheet: Table B. 2
CPT for P (H│W) (%)
H / W	Fresh	Slight	Medium	Severe	Extreme
Hard	20.2	37.7	9.6	3.2	5
Slightly hard	36.9	35.3	33.5	27.6	5
Slightly soft	15.8	23.7	30.9	62.7	5
Soft	14.7	2.8	18.1	3.2	30
Extremely soft	12.4	0.5	7.9	3.2	55
Table B. 2. CPTs of node H of learned SRC-BN model

## Sheet: Table B. 3
CPT for P (C│G, S) (%)
C / G / S	Good
	State1	State2	State3	State4	State5
Complete	77.5	51.1	40	0	0
Slightly complete	15	45.6	32.3	0	0
Slightly broken	2.5	1.1	24.6	5	0
Broken	2.5	1.1	1.5	80	10
Extremely broken	2.5	1.1	1.5	15	90
C / G / S	Ordinary
	State1	State2	State3	State4	State5
Complete	57.8	38.4	10.1	0.6	4
Slightly complete	35.6	56.4	37.6	0.6	4
Slightly broken	2.2	4.4	42	16.3	4
Broken	2.2	0.4	9	66.3	64
Extremely broken	2.2	0.4	1.3	16.3	24
C / G / S	Bad
	State1	State2	State3	State4	State5
Complete	0.5	0.5	0.5	0.9	10
Slightly complete	0.5	0.5	0.5	0.9	10
Slightly broken	67.2	67.2	67.2	41.8	60
Broken	31.3	31.3	31.3	46.4	10
Extremely broken	0.5	0.5	0.5	10	10
C / G / S	Very bad
	State1	State2	State3	State4	State5
Complete	4	4	4	6.7	6.7
Slightly complete	4	4	4	6.7	6.7
Slightly broken	24	24	24	40	6.7
Broken	64	64	64	6.7	6.7
Extremely broken	4	4	4	40	73.3
Table B. 3. CPTs of node C of learned SRC-BN model

## Sheet: Table B. 4
CPT for P (B│H, C) (%)
B / H / C	Hard
	Complete	Slightly complete	Slightly broken	Broken	Extremely broken
1	93.8	1	1.8	4	0
2	1.5	96.2	1.8	4	0
3	1.5	1	92.7	4	0
4	1.5	1	1.8	84	0
5	1.5	1	1.8	4	100
B / H / C	Slightly hard
	Complete	Slightly complete	Slightly broken	Broken	Extremely broken
1	0.5	0.7	0.8	2.2	0
2	97.9	0.7	0.8	2.2	0
3	0.5	97	0.8	2.2	0
4	0.5	0.7	96.9	91.1	0
5	0.5	0.7	0.8	2.2	100
B / H / C	Slightly soft
	Complete	Slightly complete	Slightly broken	Broken	Extremely broken
1	5	0.6	0.6	1.1	0
2	5	0.6	0.6	1.1	0
3	80	0.6	0.6	1.1	0
4	5	97.5	97.6	1.1	0
5	5	0.6	0.6	95.6	100
B / H / C	Soft
	Complete	Slightly complete	Slightly broken	Broken	Extremely broken
1	5	10	1.2	1	0
2	5	10	1.2	1	0
3	5	10	1.2	1	0
4	70	60	1.2	1	0
5	15	10	95.3	96	100
B / H / C	Extremely soft
	Complete	Slightly complete	Slightly broken	Broken	Extremely broken
1	0	0	5	2	1.7
2	0	0	5	2	1.7
3	0	0	5	2	1.7
4	0	0	5	2	1.7
5	100	100	80	92	93.3
Table B. 4. CPTs of node B of learned SRC-BN model

## Sheet: Table B. 5
CPT for P (L│B, G, I) (%)
B	1
G	Dry / Wet				Moist / Dripping
L / I	Low	Medium	High	Extremely high	Low	Medium	High	Extremely high
Ⅰ	90	60	20	10	60	50	20	10
Ⅱ	2.5	10	50	20	10	20	50	10
Ⅲ	2.5	10	10	50	10	10	10	60
Ⅳ	2.5	10	10	10	10	10	10	10
Ⅴ	2.5	10	10	10	10	10	10	10
G	Rain like Dripping / Linear				Tubular / Gushing
L / I	Low	Medium	High	Extremely high	Low	Medium	High	Extremely high
Ⅰ	6.7	5	10	10	5	5	5	5
Ⅱ	73.3	80	10	10	5	5	5	5
Ⅲ	6.7	5	60	10	5	5	5	5
Ⅳ	6.7	5	10	60	5	5	5	5
Ⅴ	6.7	5	10	10	80	80	80	80
B	2
G	Dry / Wet				Moist / Dripping
L / I	Low	Medium	High	Extremely high	Low	Medium	High	Extremely high
Ⅰ	1.5	10	5	10	1.3	10	10	2.9
Ⅱ	93.8	60	80	10	88.8	20	10	2.9
Ⅲ	1.5	10	5	60	7.5	50	60	74.3
Ⅳ	1.5	10	5	10	1.3	10	10	17.1
Ⅴ	1.5	10	5	10	1.2	10	10	2.9
G	Rain like Dripping / Linear				Tubular / Gushing
L / I	Low	Medium	High	Extremely high	Low	Medium	High	Extremely high
Ⅰ	2.9	5	6.7	10	5	5	5	5
Ⅱ	31.4	5	6.7	10	5	5	5	5
Ⅲ	60	80	73.3	10	80	80	5	5
Ⅳ	2.9	5	6.7	60	5	5	80	80
Ⅴ	2.9	5	6.7	10	5	5	5	5
B	3
G	Dry / Wet				Moist / Dripping
L / I	Low	Medium	High	Extremely high	Low	Medium	High	Extremely high
Ⅰ	2.9	4	10	5	1.8	2	4	5
Ⅱ	2.9	4	10	5	1.8	2	4	5
Ⅲ	88.6	84	10	5	92.7	82	84	5
Ⅳ	2.9	4	60	80	1.8	12	4	80
Ⅴ	2.9	4	10	5	1.8	2	4	5
G	Rain like Dripping / Linear				Tubular / Gushing
L / I	Low	Medium	High	Extremely high	Low	Medium	High	Extremely high
Ⅰ	6.7	10	5	10	5	5	5	5
Ⅱ	6.7	10	5	10	5	5	5	5
Ⅲ	40	10	5	10	5	5	5	5
Ⅳ	40	60	80	10	5	5	5	5
Ⅴ	6.7	10	5	60	80	80	80	80
B	4
G	Dry / Wet				Moist / Dripping
L / I	Low	Medium	High	Extremely high	Low	Medium	High	Extremely high
Ⅰ	2.9	2.9	2	2	1.1	1.4	0	10
Ⅱ	2.9	2.9	2	2	1.1	1.4	0	10
Ⅲ	2.9	2.9	2	2	1.1	1.4	5	10
Ⅳ	88.6	88.6	62	32	74.7	94.3	5	10
Ⅴ	2.9	2.9	32	62	22.1	1.4	90	60
G	Rain like Dripping / Linear				Tubular / Gushing
L / I	Low	Medium	High	Extremely high	Low	Medium	High	Extremely high
Ⅰ	1.7	0	5	5	2.9	6.7	2.2	2.2
Ⅱ	1.7	0	5	5	2.9	6.7	2.2	2.2
Ⅲ	1.7	5	5	5	2.9	6.7	2.2	2.2
Ⅳ	35	5	5	5	17.1	6.7	2.2	2.2
Ⅴ	60	90	80	80	74.3	73.3	91.1	91.1
B	5
G	Dry / Wet				Moist / Dripping
L / I	Low	Medium	High	Extremely high	Low	Medium	High	Extremely high
Ⅰ	2.9	2	2.5	0	1.3	1.2	1.5	0
Ⅱ	2.9	2	2.5	0	1.3	1.2	1.5	0
Ⅲ	2.9	2	2.5	0	1.3	1.2	1.5	0
Ⅳ	2.9	2	2.5	0	1.3	1.2	1.5	0
Ⅴ	88.6	92	90	100	95	95.3	93.8	100
G	Rain like Dripping / Linear				Tubular / Gushing
L / I	Low	Medium	High	Extremely high	Low	Medium	High	Extremely high
Ⅰ	10	4	5	0	0	0	0	0
Ⅱ	10	4	5	0	0	0	0	0
Ⅲ	10	4	5	0	0	0	0	0
Ⅳ	10	4	5	0	0	0	0	0
Ⅴ	60	84	80	100	100	100	100	100
Table B. 5. CPTs of node L of learned SRC-BN model
